# Supplementary material for: Highly Resolved Papilionoid Legume Phylogeny Based on Plastid Phylogenomics
Source: Front Plant Sci. 2022 Feb 23;13:823190. doi: 10.3389/fpls.2022.823190 (PMC8905342; doi:10.3389/fpls.2022.823190)
Supplement: Supplementary file 1 [file Data_Sheet_1.xlsx]

## Sheet: Table S1
Table S1. Sampled taxa and statistics for plastid genome sequencing.
Species	Locality	Voucher information	Number of reads	Plastid genome size (bp)	Read coverage
Andira humilis	Minas Gerais, Brazil	D.Cardoso 4756 (HUEFS)	48356004	158920	1676
Acosmium lentiscifolium	Rio de Janeiro, Brazil	D.Cardoso 2216 (RB)	48257092	157290	1675
Amburana cearensis	Rio de Janeiro, Brazil	N.L.Nunes 19 (RB)	48191556	161700	3136
Astragalus canadensis var. brevidens	Nevada, USA	M.F.Wojciechowski 302 (ARIZ)	107354332	123013	6213
Baptisia leucophaea	Texas, USA	R.K.Jansen & T.A.Ruhlman 9 (TEX-LL)	48247330	151574	2150
Centrolobium tomentosum	Rio de Janeiro, Brazil	L.F.G.Silva 56 (RB)	48210038	158971	808
Centrosema coriaceum	Bahia, Brazil	D.Cardoso 4793 (HUEFS)	48740354	154519	5475
Cleobulia coccinea	Minas Gerais, Brazil	D.Cardoso 4796 (HUEFS)	48254638	158058	1765
Clitoria mariana	Texas, USA	R.K.Jansen & T.A.Ruhlman 27 (TEX-LL)	48457240	152364	1415
Coursetia rostrata	Bahia, Brazil	D.Cardoso 4783 (HUEFS)	48311250	156835	409
Cratylia mollis	Bahia, Brazil	N.P.Smith 46 (HUEFS)	48420250	158531	808
Dahlstedtia pinnata	Rio de Janeiro, Brazil	J.R.Mattos 622 (RB)	46917012	153335	733
Dalbergia nigra	Rio de Janeiro, Brazil	J.E.Meireles s.n. (RB no. 322876)	48183706	156227	1104
Dermatophyllum secundiflorum	Texas, USA	I.S.Choi 1906003 (TEX-LL)	48330072	159817	1840
Dipteryx alata	Rio de Janeiro, Brazil	Equipe Arboreto s.n. (RB no. 435018)	48353386	162568	820
Eriosema floribundum	Minas Gerais, Brazil	D.Cardoso 4751 (HUEFS)	48465972	152661	1112
Erythrina herbacea	Texas, USA	I.S.Choi 1906006 (TEX-LL)	47645354	151821	2959
Eysenhardtia texana	Texas, USA	R.K.Jansen & T.A.Ruhlman 15 (TEX-LL)	48481398	157057	864
Holocalyx balansae	Rio de Janeiro, Brazil	J.E.Meireles s.n. (RB no. 177569)	48389000	154653	1020
Lespedeza virginica	Texas, USA	R.K.Jansen & T.A.Ruhlman 11 (TEX-LL)	48746362	149183	1471
Luetzelburgia bahiensis	Bahia, Brazil	D.Cardoso 4787 (HUEFS)	48152336	158944	1221
Machaerium brasiliense	Rio de Janeiro, Brazil	J.M.Assumpção s.n. (RB no. 476050)	46854806	156445	870
Macropsychanthus marginatus	Bahia, Brazil	L.P. de Queiroz 15225 (HUEFS)	44175742	158734	1958
Macroptilium erythroloma	Minas Gerais, Brazil	D.Cardoso 4743 (HUEFS)	48677588	151598	2845
Melilotus albus	Texas, USA	R.K.Jansen & T.A.Ruhlman 22 (TEX-LL)	48514618	127228	4915
Myrocarpus frondosus	Rio de Janeiro, Brazil	D.Cardoso 2204 (RB)	46874462	164353	1581
Myrospermum sousanum	Texas, USA	I.S.Choi 1906001 (TEX-LL)	46963144	168148	2080
Oryxis monticola	Minas Gerais, Brazil	D.Cardoso 4761 (HUEFS)	48646210	151634	3671
Periandra mediterranea	Minas Gerais, Brazil	D.Cardoso 4738 (HUEFS)	48279974	153613	1381
Phaseolus acutifolius	Seeds were originally collected from Arizona, USA	R.K.Jansen & T.A.Ruhlman 144 (TEX-LL)	48069404	150221	4206
Platycyamus regnellii	Rio de Janeiro, Brazil	L.F.G.Silva 87 (RB)	48180898	154974	680
Platymiscium pubescens	Rio de Janeiro, Brazil	L.F.G.Silva 24 (RB)	46782928	152956	1036
Platypodium elegans	Rio de Janeiro, Brazil	J.R.Mattos 518 (RB)	48278856	157941	1276
Riedeliella graciliflora	Minas Gerais, Brazil	D.Cardoso 4775 (HUEFS)	48264558	158620	890
Strongylodon macrobotrys	Rio de Janeiro, Brazil	D.Cardoso 4656 (RB)	46858478	151140	1952
Stylosanthes scabra	Bahia, Brazil	A.Oliveira 18 (HUEFS)	47812080	156792	1394
Styphnolobium affine	Texas, USA	R.K.Jansen & T.A.Ruhlman 7 (TEX-LL)	48120020	157049	1599
Tephrosia onobrychoides	Texas, USA	R.K.Jansen & T.A.Ruhlman 23 (TEX-LL)	45810132	152996	1033
Trischidium molle	Minas Gerais, Brazil	D.Cardoso 4778 (HUEFS)	48436224	159948	1607

## Sheet: Table S2
Table S2. List of 244 plastid genomes used in phylogenomic analyses.
Subfamily	Clade; tribe	Species	Accession number/URL	Sequence repository
Cercidoideae		Cercis canadensis	KF856619	GenBank
Detarioideae		Amherstia nobilis	MW628969	GenBank
Dialioideae		Dialium guineense	MW628968	GenBank
Caesalpinioideae		Ceratonia siliqua	NC_026678	GenBank
Caesalpinioideae		Gleditsia sinensis	NC_047282	GenBank
Caesalpinioideae		Parkinsonia aculeata	MW628953	GenBank
Caesalpinioideae		Chamaecrista mimosoides	NC_047400	GenBank
Papilionoideae	Swartzieae	Swartzia bahiensis	MW628941	GenBank
Papilionoideae	Swartzieae	Ateleia glazioveana	MW628954	GenBank
Papilionoideae	Swartzieae	Trischidium molle	OL672849	GenBank
Papilionoideae	ADA; Angylocalyceae	Angylocalyx braunii	NC_047392	GenBank
Papilionoideae	ADA; Angylocalyceae	Castanospermum australe	MW628966	GenBank
Papilionoideae	ADA; Dipterygeae	Dipteryx alata	OL672850	GenBank
Papilionoideae	ADA; Dipterygeae	Pterodon abruptus	MW628952	GenBank
Papilionoideae	ADA; Dipterygeae	Pterodon emarginatus	Y616, https://doi.org/10.5061/dryad.1vhhmgqpb	Dryad
Papilionoideae	ADA; Amburaneae	Dussia macroprophyllata	NC_047341	GenBank
Papilionoideae	ADA; Amburaneae	Amburana cearensis	OL672851	GenBank
Papilionoideae	ADA; Amburaneae	Myrospermum sousanum	OL672852	GenBank
Papilionoideae	ADA; Amburaneae	Myrocarpus frondosus	OL672853	GenBank
Papilionoideae	ADA; Amburaneae	Myroxylon balsamum	MW628963	GenBank
Papilionoideae	Cladrastis	Platyosprion platycarpum	MW410239	GenBank
Papilionoideae	Cladrastis	Styphnolobium affine	OL672854	GenBank
Papilionoideae	Cladrastis	Styphnolobium japonicum	NC_047059	GenBank
Papilionoideae	Meso-Papilionoideae; Andira	Hymenolobium janeirense	MW628940	GenBank
Papilionoideae	Meso-Papilionoideae; Andira	Andira humilis	OL672855	GenBank
Papilionoideae	Meso-Papilionoideae; Andira	Andira inermis	Y352, https://doi.org/10.5061/dryad.1vhhmgqpb	Dryad
Papilionoideae	Meso-Papilionoideae; Exostyleae	Harleyodendron unifoliolatum	MW628946	GenBank
Papilionoideae	Meso-Papilionoideae; Exostyleae	Exostyles venusta	MW628960	GenBank
Papilionoideae	Meso-Papilionoideae; Exostyleae	Holocalyx balansae	OL672856	GenBank
Papilionoideae	Meso-Papilionoideae; Exostyleae	Zollernia ilicifolia	MW628959	GenBank
Papilionoideae	Meso-Papilionoideae; Exostyleae	Zollernia splendens	NC_047395	GenBank
Papilionoideae	Meso-Papilionoideae; Vataireoid	Sweetia fruticosa	MW628958	GenBank
Papilionoideae	Meso-Papilionoideae; Vataireoid	Luetzelburgia bahiensis	OL672857	GenBank
Papilionoideae	Meso-Papilionoideae; Vataireoid	Vatairea guianensis	MW628965	GenBank
Papilionoideae	Meso-Papilionoideae; Dermatophyllum	Dermatophyllum secundiflorum	OL672858	GenBank
Papilionoideae	Meso-Papilionoideae; Genistoid s.l.; Ormosieae	Ormosia boluoensis	MN886968	GenBank
Papilionoideae	Meso-Papilionoideae; Genistoid s.l.; Ormosieae	Ormosia bahiensis	MW628939	GenBank
Papilionoideae	Meso-Papilionoideae; Genistoid s.l.; Ormosieae	Ormosia semicastrata	NC_045106	GenBank
Papilionoideae	Meso-Papilionoideae; Genistoid s.l.; Brongniartieae	Poecilanthe parviflora	MW628953	GenBank
Papilionoideae	Meso-Papilionoideae; Genistoid s.l.; Brongniartieae	Templetonia retusa	NC_047372	GenBank
Papilionoideae	Meso-Papilionoideae; Genistoid s.l.; Brongniartieae	Harpalyce brasiliana	MW628951	GenBank
Papilionoideae	Meso-Papilionoideae; Genistoid s.l.; Brongniartieae	Tabaroa caatingicola	MW628938	GenBank
Papilionoideae	Meso-Papilionoideae; Genistoid s.l.; Leptolobieae	Diplotropis ferruginea	MW628949	GenBank
Papilionoideae	Meso-Papilionoideae; Genistoid s.l.; Leptolobieae	Bowdichia virgilioides	MW628962	GenBank
Papilionoideae	Meso-Papilionoideae; Genistoid s.l.; Leptolobieae	Leptolobium dasycarpum	MW628950	GenBank
Papilionoideae	Meso-Papilionoideae; Genistoid s.l.; Camoensieae	Camoensia scandens	MW628964	GenBank
Papilionoideae	Meso-Papilionoideae; Genistoid s.l.; Podalyrieae	Cyclopia meyeriana	Y422, https://doi.org/10.5061/dryad.1vhhmgqpb	Dryad
Papilionoideae	Meso-Papilionoideae; Genistoid s.l.; Crotalarieae	Crotalaria pallida	MT920364	GenBank
Papilionoideae	Meso-Papilionoideae; Genistoid s.l.; Crotalarieae	Crotalaria retusa	Y800, https://doi.org/10.5061/dryad.1vhhmgqpb	Dryad
Papilionoideae	Meso-Papilionoideae; Genistoid s.l.; Genisteae	Genista tinctoria	NC_047375	GenBank
Papilionoideae	Meso-Papilionoideae; Genistoid s.l.; Genisteae	Lupinus albus	NC_026681	GenBank
Papilionoideae	Meso-Papilionoideae; Genistoid s.l.; Genisteae	Lupinus micranthus	KU726828	GenBank
Papilionoideae	Meso-Papilionoideae; Genistoid s.l.; Sophoreae	Maackia fauriei	NC_034774	GenBank
Papilionoideae	Meso-Papilionoideae; Genistoid s.l.; Sophoreae	Baptisia leucophaea	OL672859	GenBank
Papilionoideae	Meso-Papilionoideae; Genistoid s.l.; Sophoreae	Thermopsis alpina	NC_047399	GenBank
Papilionoideae	Meso-Papilionoideae; Genistoid s.l.; Sophoreae	Thermopsis turkestanica	MW122835	GenBank
Papilionoideae	Meso-Papilionoideae; Genistoid s.l.; Sophoreae	Piptanthus concolor	MT627346	GenBank
Papilionoideae	Meso-Papilionoideae; Genistoid s.l.; Sophoreae	Piptanthus nepalensis	MW327541	GenBank
Papilionoideae	Meso-Papilionoideae; Genistoid s.l.; Sophoreae	Salweenia bouffordiana	MF449303	GenBank
Papilionoideae	Meso-Papilionoideae; Genistoid s.l.; Sophoreae	Ammopiptanthus mongolicus	KY034453	GenBank
Papilionoideae	Meso-Papilionoideae; Genistoid s.l.; Sophoreae	Ammopiptanthus nanus	NC_034743	GenBank
Papilionoideae	Meso-Papilionoideae; Genistoid s.l.; Sophoreae	Sophora alopecuroides	NC_036102	GenBank
Papilionoideae	Meso-Papilionoideae; Genistoid s.l.; Sophoreae	Sophora davidii	Y286, https://doi.org/10.5061/dryad.1vhhmgqpb	Dryad
Papilionoideae	Meso-Papilionoideae; Genistoid s.l.; Sophoreae	Sophora moorcroftiana	MN508806	GenBank
Papilionoideae	Meso-Papilionoideae; Genistoid s.l.; Sophoreae	Sophora tonkinensis	NC_042688	GenBank
Papilionoideae	Meso-Papilionoideae; Genistoid s.l.; Sophoreae	Euchresta japonica	NC_047352	GenBank
Papilionoideae	Meso-Papilionoideae; Genistoid s.l.; Sophoreae	Sophora flavescens	MH748034	GenBank
Papilionoideae	Meso-Papilionoideae; Genistoid s.l.; Sophoreae	Sophora koreensis	MT571487	GenBank
Papilionoideae	Meso-Papilionoideae; Dalbergioid s.l.; Amorpheae	Eysenhardtia texana	OL672860	GenBank
Papilionoideae	Meso-Papilionoideae; Dalbergioid s.l.; Amorpheae	Amorpha fruticosa	NC_047310	GenBank
Papilionoideae	Meso-Papilionoideae; Dalbergioid s.l.; Amorpheae	Amorpha roemeriana	MW628937	GenBank
Papilionoideae	Meso-Papilionoideae; Dalbergioid s.l.; Dalbergieae	Poiretia bahiana	MW628942	GenBank
Papilionoideae	Meso-Papilionoideae; Dalbergioid s.l.; Dalbergieae	Zornia diphylla	NC_047401	GenBank
Papilionoideae	Meso-Papilionoideae; Dalbergioid s.l.; Dalbergieae	Zornia myriadena	MW628944	GenBank
Papilionoideae	Meso-Papilionoideae; Dalbergioid s.l.; Dalbergieae	Kotschya aeschynomenoides	MN966653	GenBank
Papilionoideae	Meso-Papilionoideae; Dalbergioid s.l.; Dalbergieae	Smithia erubescens	NC_047390	GenBank
Papilionoideae	Meso-Papilionoideae; Dalbergioid s.l.; Dalbergieae	Ctenodon histrix	MW628943	GenBank
Papilionoideae	Meso-Papilionoideae; Dalbergioid s.l.; Dalbergieae	Machaerium brasiliense	OL672861	GenBank
Papilionoideae	Meso-Papilionoideae; Dalbergioid s.l.; Dalbergieae	Dalbergia nigra	OL672862	GenBank
Papilionoideae	Meso-Papilionoideae; Dalbergioid s.l.; Dalbergieae	Dalbergia sissoo	NC_049043	GenBank
Papilionoideae	Meso-Papilionoideae; Dalbergioid s.l.; Dalbergieae	Riedeliella graciliflora	OL672863	GenBank
Papilionoideae	Meso-Papilionoideae; Dalbergioid s.l.; Dalbergieae	Platymiscium pubescens	OL672864	GenBank
Papilionoideae	Meso-Papilionoideae; Dalbergioid s.l.; Dalbergieae	Geoffroea spinosa	MW628955	GenBank
Papilionoideae	Meso-Papilionoideae; Dalbergioid s.l.; Dalbergieae	Arachis duranensis	NC_047337	GenBank
Papilionoideae	Meso-Papilionoideae; Dalbergioid s.l.; Dalbergieae	Arachis hypogaea	NC_037358	GenBank
Papilionoideae	Meso-Papilionoideae; Dalbergioid s.l.; Dalbergieae	Stylosanthes scabra	OL672865	GenBank
Papilionoideae	Meso-Papilionoideae; Dalbergioid s.l.; Dalbergieae	Stylosanthes viscosa	NC_039161	GenBank
Papilionoideae	Meso-Papilionoideae; Dalbergioid s.l.; Dalbergieae	Acosmium lentiscifolium	OL672866	GenBank
Papilionoideae	Meso-Papilionoideae; Dalbergioid s.l.; Dalbergieae	Grazielodendron riodocensis	MW628957	GenBank
Papilionoideae	Meso-Papilionoideae; Dalbergioid s.l.; Dalbergieae	Platypodium elegans	OL672868	GenBank
Papilionoideae	Meso-Papilionoideae; Dalbergioid s.l.; Dalbergieae	Tipuana tipu	NC_047321	GenBank
Papilionoideae	Meso-Papilionoideae; Dalbergioid s.l.; Dalbergieae	Centrolobium microchaete	MW628956	GenBank
Papilionoideae	Meso-Papilionoideae; Dalbergioid s.l.; Dalbergieae	Centrolobium tomentosum	OL672867	GenBank
Papilionoideae	Meso-Papilionoideae; Dalbergioid s.l.; Dalbergieae	Pterocarpus violaceus	MN966652	GenBank
Papilionoideae	Meso-Papilionoideae; Dalbergioid s.l.; Dalbergieae	Pterocarpus indicus	NC_049082	GenBank
Papilionoideae	Meso-Papilionoideae; Dalbergioid s.l.; Dalbergieae	Pterocarpus pedatus	NC_049081	GenBank
Papilionoideae	Meso-Papilionoideae; Baphieae	Baphia racemosa	NC_047397	GenBank
Papilionoideae	Meso-Papilionoideae; NPAAA; Hypocalypteae	Hypocalyptus sp	FC783, https://doi.org/10.5061/dryad.1vhhmgqpb	Dryad
Papilionoideae	Meso-Papilionoideae; NPAAA; Mirbelioid	Mirbelia oxylobioides	NC_047371	GenBank
Papilionoideae	Meso-Papilionoideae; NPAAA; Mirbelioid	Goodia macrocarpa	NC_047331	GenBank
Papilionoideae	Meso-Papilionoideae; NPAAA; Mirbelioid	Platylobium obtusangulum	NC_045516	GenBank
Papilionoideae	Meso-Papilionoideae; NPAAA; Indigofereae	Indigofera tinctoria	NC_026680	GenBank
Papilionoideae	Meso-Papilionoideae; NPAAA; Indigofereae	Indigofera miniata	MW628948	GenBank
Papilionoideae	Meso-Papilionoideae; NPAAA; Millettioid; Millettieae	Xeroderris stuhlmannii	MN966650	GenBank
Papilionoideae	Meso-Papilionoideae; NPAAA; Millettioid; Millettieae	Aganope dinghuensis	MW133234	GenBank
Papilionoideae	Meso-Papilionoideae; NPAAA; Millettioid; Phaseoleae; Clitoriinae	Periandra mediterranea	OL672869	GenBank
Papilionoideae	Meso-Papilionoideae; NPAAA; Millettioid; Phaseoleae; Clitoriinae	Centrosema coriaceum	OL672870	GenBank
Papilionoideae	Meso-Papilionoideae; NPAAA; Millettioid; Phaseoleae; Clitoriinae	Centrosema pubescens	MN936099	GenBank
Papilionoideae	Meso-Papilionoideae; NPAAA; Millettioid; Phaseoleae; Clitoriinae	Clitoria mariana	OL672871	GenBank
Papilionoideae	Meso-Papilionoideae; NPAAA; Millettioid; Phaseoleae; Clitoriinae	Clitoria ternatea	NC_047365	GenBank
Papilionoideae	Meso-Papilionoideae; NPAAA; Millettioid; Millettieae	Austrosteenisia blackii	MN936097	GenBank
Papilionoideae	Meso-Papilionoideae; NPAAA; Millettioid; Abreae	Abrus precatorius	NC_047402	GenBank
Papilionoideae	Meso-Papilionoideae; NPAAA; Millettioid; Abreae	Abrus pulchellus	MT328396	GenBank
Papilionoideae	Meso-Papilionoideae; NPAAA; Millettioid; Diocleae	Cleobulia coccinea	OL672872	GenBank
Papilionoideae	Meso-Papilionoideae; NPAAA; Millettioid; Diocleae	Macropsychanthus marginatus	OL672873	GenBank
Papilionoideae	Meso-Papilionoideae; NPAAA; Millettioid; Diocleae	Cratylia mollis	OL672874	GenBank
Papilionoideae	Meso-Papilionoideae; NPAAA; Millettioid; Diocleae	Galactia jussiaeana	MW628945	GenBank
Papilionoideae	Meso-Papilionoideae; NPAAA; Millettioid; Diocleae	Canavalia cathartica	NC_047311	GenBank
Papilionoideae	Meso-Papilionoideae; NPAAA; Millettioid; Diocleae	Canavalia rosea	LC554221	GenBank
Papilionoideae	Meso-Papilionoideae; NPAAA; Millettioid; Millettieae	Philenoptera violacea	MN936100	GenBank
Papilionoideae	Meso-Papilionoideae; NPAAA; Millettioid; Millettieae	Ophrestia pinnata	MN966640	GenBank
Papilionoideae	Meso-Papilionoideae; NPAAA; Millettioid; Millettieae	Tephrosia pondoensis	MN966647	GenBank
Papilionoideae	Meso-Papilionoideae; NPAAA; Millettioid; Millettieae	Tephrosia onobrychoides	OL672875	GenBank
Papilionoideae	Meso-Papilionoideae; NPAAA; Millettioid; Millettieae	Millettia dura	MN966639	GenBank
Papilionoideae	Meso-Papilionoideae; NPAAA; Millettioid; Millettieae	Derris harrowiana	MN966625	GenBank
Papilionoideae	Meso-Papilionoideae; NPAAA; Millettioid; Millettieae	Deguelia utilis	MW628967	GenBank
Papilionoideae	Meso-Papilionoideae; NPAAA; Millettioid; Millettieae	Millettia pinnata	JN673818	GenBank
Papilionoideae	Meso-Papilionoideae; NPAAA; Millettioid; Millettieae	Dahlstedtia pinnata	OL672876	GenBank
Papilionoideae	Meso-Papilionoideae; NPAAA; Millettioid; Millettieae	Lonchocarpus domingensis	MN966636	GenBank
Papilionoideae	Meso-Papilionoideae; NPAAA; Millettioid; Millettieae	Platycyamus regnellii	OL672877	GenBank
Papilionoideae	Meso-Papilionoideae; NPAAA; Millettioid; Phaseoleae	Apios americana	NC_025909	GenBank
Papilionoideae	Meso-Papilionoideae; NPAAA; Millettioid; Phaseoleae	Shuteria vestita	MN966644	GenBank
Papilionoideae	Meso-Papilionoideae; NPAAA; Millettioid; Phaseoleae	Mucuna macrocarpa	NC_044116	GenBank
Papilionoideae	Meso-Papilionoideae; NPAAA; Millettioid; Desmodieae	Campylotropis macrocarpa	NC_044100	GenBank
Papilionoideae	Meso-Papilionoideae; NPAAA; Millettioid; Desmodieae	Kummerowia striata	NC_044114	GenBank
Papilionoideae	Meso-Papilionoideae; NPAAA; Millettioid; Desmodieae	Lespedeza maritima	NC_044115	GenBank
Papilionoideae	Meso-Papilionoideae; NPAAA; Millettioid; Desmodieae	Lespedeza virginica	OL672878	GenBank
Papilionoideae	Meso-Papilionoideae; NPAAA; Millettioid; Desmodieae	Dendrolobium lanceolatum	MN966624	GenBank
Papilionoideae	Meso-Papilionoideae; NPAAA; Millettioid; Desmodieae	Phyllodium pulchellum	NC_047237	GenBank
Papilionoideae	Meso-Papilionoideae; NPAAA; Millettioid; Desmodieae	Hanslia ormocarpoides	MN966631	GenBank
Papilionoideae	Meso-Papilionoideae; NPAAA; Millettioid; Desmodieae	Ohwia caudata	NC_044105	GenBank
Papilionoideae	Meso-Papilionoideae; NPAAA; Millettioid; Desmodieae	Hylodesmum podocarpum	MG867568	GenBank
Papilionoideae	Meso-Papilionoideae; NPAAA; Millettioid; Desmodieae	Alysicarpus vaginalis	MN734440	GenBank
Papilionoideae	Meso-Papilionoideae; NPAAA; Millettioid; Desmodieae	Desmodium uncinatum	MT528595	GenBank
Papilionoideae	Meso-Papilionoideae; NPAAA; Millettioid; Desmodieae	Urariopsis brevissima	MT197596	GenBank
Papilionoideae	Meso-Papilionoideae; NPAAA; Millettioid; Desmodieae	Huangtcia renifolia	NC_047370	GenBank
Papilionoideae	Meso-Papilionoideae; NPAAA; Millettioid; Desmodieae	Christia vespertilionis	MT197595	GenBank
Papilionoideae	Meso-Papilionoideae; NPAAA; Millettioid; Desmodieae	Uraria lagopodoides	MT040621	GenBank
Papilionoideae	Meso-Papilionoideae; NPAAA; Millettioid; Desmodieae	Uraria picta	MN966649	GenBank
Papilionoideae	Meso-Papilionoideae; NPAAA; Millettioid; Desmodieae	Grona heterocarpos	MG867567	GenBank
Papilionoideae	Meso-Papilionoideae; NPAAA; Millettioid; Desmodieae	Grona styracifolia	NC_046791	GenBank
Papilionoideae	Meso-Papilionoideae; NPAAA; Millettioid; Phaseoleae; Kennediinae	Hardenbergia violacea	MN966632	GenBank
Papilionoideae	Meso-Papilionoideae; NPAAA; Millettioid; Phaseoleae; Kennediinae	Kennedia prostrata	MN966633	GenBank
Papilionoideae	Meso-Papilionoideae; NPAAA; Millettioid; Phaseoleae; Cajaninae	Dunbaria nivea	MN966627	GenBank
Papilionoideae	Meso-Papilionoideae; NPAAA; Millettioid; Phaseoleae; Cajaninae	Cajanus cajan	NC_031429	GenBank
Papilionoideae	Meso-Papilionoideae; NPAAA; Millettioid; Phaseoleae; Cajaninae	Cajanus crassus	MN936098	GenBank
Papilionoideae	Meso-Papilionoideae; NPAAA; Millettioid; Phaseoleae; Cajaninae	Bolusafra bituminosa	MN966630	GenBank
Papilionoideae	Meso-Papilionoideae; NPAAA; Millettioid; Phaseoleae; Cajaninae	Eriosema crinitum	MN966628	GenBank
Papilionoideae	Meso-Papilionoideae; NPAAA; Millettioid; Phaseoleae; Cajaninae	Eriosema floribundum	OL672879	GenBank
Papilionoideae	Meso-Papilionoideae; NPAAA; Millettioid; Phaseoleae	Butea monosperma	NC_047384	GenBank
Papilionoideae	Meso-Papilionoideae; NPAAA; Millettioid; Phaseoleae	Spatholobus suberectus	NC_048966	GenBank
Papilionoideae	Meso-Papilionoideae; NPAAA; Millettioid; Phaseoleae	Spatholobus pulcher	NC_049094	GenBank
Papilionoideae	Meso-Papilionoideae; NPAAA; Millettioid; Phaseoleae	Psophocarpus tetragonolobus	MN966643	GenBank
Papilionoideae	Meso-Papilionoideae; NPAAA; Millettioid; Phaseoleae	Erythrina crista-galli	MN966629	GenBank
Papilionoideae	Meso-Papilionoideae; NPAAA; Millettioid; Phaseoleae	Erythrina herbacea	OL672880	GenBank
Papilionoideae	Meso-Papilionoideae; NPAAA; Millettioid; Phaseoleae; Glycininae	Pachyrhizus erosus	NC_026682	GenBank
Papilionoideae	Meso-Papilionoideae; NPAAA; Millettioid; Phaseoleae; Glycininae	Teyleria koordersii	MN966648	GenBank
Papilionoideae	Meso-Papilionoideae; NPAAA; Millettioid; Phaseoleae; Glycininae	Pueraria montana var. lobata	MT818508	GenBank
Papilionoideae	Meso-Papilionoideae; NPAAA; Millettioid; Phaseoleae; Glycininae	Pueraria montana var. thomsonii	MN515038	GenBank
Papilionoideae	Meso-Papilionoideae; NPAAA; Millettioid; Phaseoleae; Glycininae	Phylacium bracteosum	MN966641	GenBank
Papilionoideae	Meso-Papilionoideae; NPAAA; Millettioid; Phaseoleae; Glycininae	Glycine max	NC_007942	GenBank
Papilionoideae	Meso-Papilionoideae; NPAAA; Millettioid; Phaseoleae; Glycininae	Glycine tomentella	NC_021636	GenBank
Papilionoideae	Meso-Papilionoideae; NPAAA; Millettioid; Phaseoleae; Glycininae	Amphicarpaea edgeworthii	MW421594	GenBank
Papilionoideae	Meso-Papilionoideae; NPAAA; Millettioid; Psoraleeae	Cullen corylifolium	NC_042700	GenBank
Papilionoideae	Meso-Papilionoideae; NPAAA; Millettioid; Psoraleeae	Ladeania lanceolata	MN115429	GenBank
Papilionoideae	Meso-Papilionoideae; NPAAA; Millettioid; Psoraleeae	Pediomelum argophyllum	MN115426	GenBank
Papilionoideae	Meso-Papilionoideae; NPAAA; Millettioid; Psoraleeae	Pediomelum tenuiflorum	MN115425	GenBank
Papilionoideae	Meso-Papilionoideae; NPAAA; Millettioid; Phaseoleae	Strongylodon macrobotrys	OL672881	GenBank
Papilionoideae	Meso-Papilionoideae; NPAAA; Millettioid; Phaseoleae	Lablab purpureus	MN966634	GenBank
Papilionoideae	Meso-Papilionoideae; NPAAA; Millettioid; Phaseoleae	Vigna mungo	NC_050260	GenBank
Papilionoideae	Meso-Papilionoideae; NPAAA; Millettioid; Phaseoleae	Vigna unguiculata	NC_018051	GenBank
Papilionoideae	Meso-Papilionoideae; NPAAA; Millettioid; Phaseoleae	Macroptilium erythroloma	OL672882	GenBank
Papilionoideae	Meso-Papilionoideae; NPAAA; Millettioid; Phaseoleae	Oryxis monticola	OL672883	GenBank
Papilionoideae	Meso-Papilionoideae; NPAAA; Millettioid; Phaseoleae	Phaseolus acutifolius	OL672884	GenBank
Papilionoideae	Meso-Papilionoideae; NPAAA; Millettioid; Phaseoleae	Phaseolus vulgaris	NC_009259	GenBank
Papilionoideae	Meso-Papilionoideae; NPAAA; Millettioid; Phaseoleae	Sphenostylis erecta	MN966645	GenBank
Papilionoideae	Meso-Papilionoideae; NPAAA; Millettioid; Phaseoleae	Macrotyloma axillare	MN966637	GenBank
Papilionoideae	Meso-Papilionoideae; NPAAA; Millettioid; Phaseoleae	Macrotyloma uniflorum	MN966638	GenBank
Papilionoideae	Meso-Papilionoideae; NPAAA; Robinioid; Sesbanieae	Sesbania drummondii	MW981640	GenBank
Papilionoideae	Meso-Papilionoideae; NPAAA; Robinioid; Sesbanieae	Sesbania cannabina	MT120811	GenBank
Papilionoideae	Meso-Papilionoideae; NPAAA; Robinioid; Sesbanieae	Sesbania grandiflora	NC_047382	GenBank
Papilionoideae	Meso-Papilionoideae; NPAAA; Robinioid; Loteae	Securigera varia	MW125582	GenBank
Papilionoideae	Meso-Papilionoideae; NPAAA; Robinioid; Loteae	Lotus corniculatus	MT528596	GenBank
Papilionoideae	Meso-Papilionoideae; NPAAA; Robinioid; Loteae	Lotus japonicus	NC_002694	GenBank
Papilionoideae	Meso-Papilionoideae; NPAAA; Robinioid; Robinieae	Gliricidia sepium	FC202, https://doi.org/10.5061/dryad.1vhhmgqpb	Dryad
Papilionoideae	Meso-Papilionoideae; NPAAA; Robinioid; Robinieae	Coursetia rostrata	OL672885	GenBank
Papilionoideae	Meso-Papilionoideae; NPAAA; Robinioid; Robinieae	Robinia pseudoacacia	NC_026684	GenBank
Papilionoideae	Meso-Papilionoideae; NPAAA; IRLC; Glycyrrhizeae	Glycyrrhizopsis flavescens	MT120795	GenBank
Papilionoideae	Meso-Papilionoideae; NPAAA; IRLC; Glycyrrhizeae	Glycyrrhiza echinata	MT120761	GenBank
Papilionoideae	Meso-Papilionoideae; NPAAA; IRLC; Glycyrrhizeae	Glycyrrhiza bucharica	MT120801	GenBank
Papilionoideae	Meso-Papilionoideae; NPAAA; IRLC; Glycyrrhizeae	Glycyrrhiza triphylla	MT120807	GenBank
Papilionoideae	Meso-Papilionoideae; NPAAA; IRLC; Glycyrrhizeae	Glycyrrhiza lepidota	NC_034229	GenBank
Papilionoideae	Meso-Papilionoideae; NPAAA; IRLC; Glycyrrhizeae	Glycyrrhiza uralensis	MN199032	GenBank
Papilionoideae	Meso-Papilionoideae; NPAAA; IRLC; Wisterieae	Wisteriopsis reticulata	MT120816	GenBank
Papilionoideae	Meso-Papilionoideae; NPAAA; IRLC; Wisterieae	Sarcodum scandens	MT120810	GenBank
Papilionoideae	Meso-Papilionoideae; NPAAA; IRLC; Wisterieae	Callerya nitida	MT120748	GenBank
Papilionoideae	Meso-Papilionoideae; NPAAA; IRLC; Wisterieae	Austrocallerya megasperma	MT120747	GenBank
Papilionoideae	Meso-Papilionoideae; NPAAA; IRLC; Wisterieae	Padbruggea filipes	Y521, https://doi.org/10.5061/dryad.1vhhmgqpb	Dryad
Papilionoideae	Meso-Papilionoideae; NPAAA; IRLC; Wisterieae	Wisteria sinensis	MT120815	GenBank
Papilionoideae	Meso-Papilionoideae; NPAAA; IRLC; Wisterieae	Wisteria brachybotrys	MT120814	GenBank
Papilionoideae	Meso-Papilionoideae; NPAAA; IRLC; Wisterieae	Wisteria floribunda	NC_027677	GenBank
Papilionoideae	Meso-Papilionoideae; NPAAA; IRLC; Vicioid	Parochetus cummunis	MN966654	GenBank
Papilionoideae	Meso-Papilionoideae; NPAAA; IRLC; Vicioid	Cicer arietinum	NC_011163	GenBank
Papilionoideae	Meso-Papilionoideae; NPAAA; IRLC; Vicioid	Galega officinalis	NC_051885	GenBank
Papilionoideae	Meso-Papilionoideae; NPAAA; IRLC; Vicioid	Medicago radiata	NC_042854	GenBank
Papilionoideae	Meso-Papilionoideae; NPAAA; IRLC; Vicioid	Medicago truncatula	NC_003119	GenBank
Papilionoideae	Meso-Papilionoideae; NPAAA; IRLC; Vicioid	Melilotus albus	OL672886	GenBank
Papilionoideae	Meso-Papilionoideae; NPAAA; IRLC; Vicioid	Trigonella foenum-graecum	NC_042857	GenBank
Papilionoideae	Meso-Papilionoideae; NPAAA; IRLC; Vicioid	Trifolium alexandrinum	MN857160	GenBank
Papilionoideae	Meso-Papilionoideae; NPAAA; IRLC; Vicioid	Trifolium repens	NC_024036	GenBank
Papilionoideae	Meso-Papilionoideae; NPAAA; IRLC; Vicioid	Lens culinaris	NC_027152	GenBank
Papilionoideae	Meso-Papilionoideae; NPAAA; IRLC; Vicioid	Vicia faba	MT120813	GenBank
Papilionoideae	Meso-Papilionoideae; NPAAA; IRLC; Vicioid	Vicia sativa	NC_027155	GenBank
Papilionoideae	Meso-Papilionoideae; NPAAA; IRLC; Vicioid	Lathyrus odoratus	NC_027150	GenBank
Papilionoideae	Meso-Papilionoideae; NPAAA; IRLC; Vicioid	Lathyrus sativus	NC_014063	GenBank
Papilionoideae	Meso-Papilionoideae; NPAAA; IRLC; Vicioid	Pisum sativum	NC_014057	GenBank
Papilionoideae	Meso-Papilionoideae; NPAAA; IRLC; Vicioid	Vavilovia formosa	NC_047213	GenBank
Papilionoideae	Meso-Papilionoideae; NPAAA; IRLC; Hedysaroid	Tibetia himalaica	NC_053369	GenBank
Papilionoideae	Meso-Papilionoideae; NPAAA; IRLC; Hedysaroid	Tibetia liangshanensis	NC_036109	GenBank
Papilionoideae	Meso-Papilionoideae; NPAAA; IRLC; Hedysaroid	Halimodendron halodendron	MW349012	GenBank
Papilionoideae	Meso-Papilionoideae; NPAAA; IRLC; Hedysaroid	Caragana arborescens	MT120749	GenBank
Papilionoideae	Meso-Papilionoideae; NPAAA; IRLC; Hedysaroid	Caragana korshinskii	NC_035229	GenBank
Papilionoideae	Meso-Papilionoideae; NPAAA; IRLC; Hedysaroid	Caragana microphylla	NC_032691	GenBank
Papilionoideae	Meso-Papilionoideae; NPAAA; IRLC; Hedysaroid	Alhagi sparsifolia	MT571455	GenBank
Papilionoideae	Meso-Papilionoideae; NPAAA; IRLC; Hedysaroid	Hedysarum petrovii	MT120797	GenBank
Papilionoideae	Meso-Papilionoideae; NPAAA; IRLC; Hedysaroid	Hedysarum semenovii	NC_047344	GenBank
Papilionoideae	Meso-Papilionoideae; NPAAA; IRLC; Hedysaroid	Onobrychis viciifolia	MT528597	GenBank
Papilionoideae	Meso-Papilionoideae; NPAAA; IRLC; Astragalean	Oxytropis arctobia	MT409175	GenBank
Papilionoideae	Meso-Papilionoideae; NPAAA; IRLC; Astragalean	Oxytropis splendens	MT409174	GenBank
Papilionoideae	Meso-Papilionoideae; NPAAA; IRLC; Astragalean	Carmichaelia australis	NC_035957	GenBank
Papilionoideae	Meso-Papilionoideae; NPAAA; IRLC; Astragalean	Lessertia frutescens	NC_036151	GenBank
Papilionoideae	Meso-Papilionoideae; NPAAA; IRLC; Astragalean	Sphaerophysa salsula	MW122834	GenBank
Papilionoideae	Meso-Papilionoideae; NPAAA; IRLC; Astragalean	Astragalus canadensis var. brevidens	MZ725323	GenBank
Papilionoideae	Meso-Papilionoideae; NPAAA; IRLC; Astragalean	Astragalus mongholicus	NC_029828	GenBank

## Sheet: Table S3
Table S3. Details of the 11 datasets used in phylogenomic analyses.
Dataset number	Dataset name	Alignment length	Parsimony-informative sites	Gaps/ambiguity (%)	Best-fit model (Bayesian information criterion)	Corresponding tree
1	WP	313335	101445	60.3	TVM+F+R6	Tree 1
2	WP_nogap	64099	25234	0	TVM+F+R6	Tree 2
3	WP_gb	59118	22163	0	GTR+F+R6	Tree 3
4	CD_nt	83415	33559	19.5	TVM+F+R6	Tree 4
5	CD_nt_gb	55551	22998	0.2	TVM+F+R6	Tree 5
6	CD_nt_dg	83415	15065	51.4	GTR+F+R5	Tree 6
7	CD_aa	27939	11736	20.17	HIVb+F+R6	Tree 7
8	CD_aa_gb	13711	5106	0	HIVb+F+R6	Tree 8
9	CD_matK_cb	83535	33853	73.7	TVM+F+R6	Tree 9
10	77 gene trees	not applicable	not applicable	not applicable	not applicable	Tree 10
11	26 gene trees	not applicable	not applicable	not applicable	not applicable	Tree 11

## Sheet: Table S4
Table S4. Information on 77 protein-coding genes from 244 plastid genomes.
Gene	Number of taxa	Alignment length (nt)	Parsimony-informative sites (nt)	Best-fit model (Bayesian information criterion)	Mean bootstrap support values
accD	243	4251	1388	TVM+F+R5	93.9
atpA	244	1572	531	GTR+F+R5	92.5
atpB	244	1500	531	GTR+F+R4	92.9
atpE	244	465	195	TVM+F+G4	75.7
atpF	244	666	288	GTR+F+R4	85.4
atpH	244	252	64	K3P+R3	71
atpI	244	774	262	TVM+F+R3	82.7
ccsA	244	1152	571	TVM+F+R5	91.1
cemA	244	717	390	TVM+F+R4	84.4
clpP	244	666	443	TVM+F+I+G4	81.8
matK	244	1776	1057	GTR+F+R4	95.8
ndhA	242	1110	466	GTR+F+R4	90.9
ndhB	243	1485	329	TVM+F+R3	77.9
ndhC	243	363	128	GTR+F+R4	77
ndhD	242	1512	664	TVM+F+R5	94.2
ndhE	243	306	115	TVM+F+R3	73.7
ndhF	241	2400	1254	TVM+F+R5	95.7
ndhG	242	534	235	TVM+F+R3	84.8
ndhH	242	1197	427	GTR+F+R5	90.2
ndhI	243	528	202	TVM+F+R4	82.1
ndhJ	243	477	184	TVM+F+R4	71.8
ndhK	243	771	292	GTR+F+I+G4	84.1
petA	244	987	413	TVM+F+R4	89.5
petB	244	648	167	TVM+F+R4	79.2
petD	244	486	134	K3Pu+F+I+G4	76.5
petG	244	117	38	K3P+G4	52.3
petL	244	96	53	K3Pu+F+G4	57.6
petN	244	90	29	TPM3u+F+G4	48.6
psaA	244	2337	632	TVM+F+R4	90.7
psaB	244	2208	627	GTR+F+R4	91.4
psaC	244	246	66	TVM+F+I+G4	69.2
psaI	242	135	54	TIM+F+G4	56.3
psaJ	244	141	54	TPM2+F+I+G4	62.7
psbA	244	1074	241	GTR+F+R4	82.7
psbB	244	1530	464	TVM+F+R4	88.4
psbC	244	1422	393	TVM+F+R4	87.3
psbD	244	1068	243	K3Pu+F+R4	80.3
psbE	244	270	54	TPM2+F+R3	58.7
psbF	244	120	27	TVMe+I+G4	46
psbH	244	234	90	K3P+I+G4	64.7
psbI	243	117	35	K3Pu+F+G4	50.2
psbJ	244	123	33	K3P+I+G4	48.9
psbK	244	204	76	TIM3+F+R4	67.8
psbL	244	117	22	K3Pu+F+I+G4	56.6
psbM	244	108	39	K3Pu+F+G4	55.3
psbN	244	132	40	TNe+I+G4	45.7
psbT	244	108	32	K3Pu+F+G4	58.4
psbZ	244	189	63	TPM3u+F+I+G4	57.2
rbcL	244	1437	436	GTR+F+R5	91.8
rpl2	244	846	256	TVM+F+R3	71.4
rpl14	244	369	159	GTR+F+R4	78.4
rpl16	244	420	186	TVM+F+R4	83.4
rpl20	244	489	295	TVM+F+G4	87.1
rpl23	241	321	108	K3Pu+F+R3	54.6
rpl32	244	342	147	TVM+F+G4	77.3
rpl33	234	219	101	TVM+F+G4	74.5
rpl36	244	114	62	TVM+F+G4	58.7
rpoA	244	1104	545	TVM+F+R5	88.8
rpoB	244	3267	1366	GTR+F+R5	95.8
rpoC1	244	2196	935	GTR+F+R5	92.8
rpoC2	244	4992	2403	GTR+F+R6	97.5
rps2	244	753	322	GTR+F+R4	82.2
rps3	244	810	370	TVM+F+R4	88.9
rps4	244	672	279	TVM+F+R4	81.2
rps7	244	480	142	TVM+F+G4	65.4
rps8	244	429	240	TVM+F+R5	85.4
rps11	244	465	253	TVM+F+I+G4	79.8
rps12	244	390	87	K3Pu+F+I+G4	63.3
rps14	244	303	142	TVM+F+R3	71.2
rps15	244	303	170	TVM+F+R4	80.4
rps16	150	270	95	K3Pu+F+R3	70.3
rps18	244	660	286	GTR+F+G4	71.8
rps19	244	300	138	TVM+F+I+G4	73.3
ycf1	244	11175	5295	TVM+F+R6	97.9
ycf2	244	10056	3827	GTR+F+R6	96
ycf3	244	513	171	K3Pu+F+R4	75.5
ycf4	241	939	608	GTR+F+I+G4	87.9

## Sheet: Table S5
Table S5. Taxon sampling of the matK-only and 77 CDS combined dataset (CD_matK_cb).
Species and accession numbers	Early-branching papilionoid genera that were not sampled in Cardoso et al. (2013a)*
Dialium_guineense_Lima2165
Amherstia_nobilis_Lima6206
Cercis_canadensis_KF856619
Ceratonia_siliqua_NC026678
Gleditsia_sinensis_NC047282
Chamaecrista_mimosoides_NC047400
Parkinsonia_aculeata_Choi1906007
Trischidium_alternum_JX295928
Trischidium_molle_Cardoso4778
Cyathostegia_mathewsii_HM347485
Ateleia_arsenii_GU220019
Ateleia_glazioveana_Lima6279
Bobgunnia_fistuloides_EU361885
Bobgunnia_madagascariensis_MZ274109
Fairchildia_panamensis_KX595220	Y
Swartzia_bahiensis_Cardoso4792
Swartzia_apetala_JX295908
Bocoa_prouacensis_KT724886
Bocoa_viridiflora_MH024831
Candolleodendron_brachystachyum_JX295890
Castanospermum_australe_Cardoso2203
Alexa_bauhiniiflora_JX295931
Alexa_canaracunensis_JQ669613
Angylocalyx_braunii_NC047392
Angylocalyx_talbotii_JQ669611
Xanthocercis_rabiensis_KP177892
Xanthocercis_zambesiaca_KP177893
Monopteryx_inpae_JX295875
Monopteryx_uaucu_KP177915
Taralea_cordata_JF491274
Taralea_oppositifolia_KX595211
Dipteryx_alata_ArboretoRB435018
Dipteryx_charapilla_MT174146
Pterodon_abruptus_Cardoso4779
Pterodon_emarginatus_Y616
Petaladenium_urceoliferum_KP177895	Y
Dussia_allenii_KP177897
Dussia_macroprophyllata_NC047341
Myrocarpus_emarginatus_JX295863
Myrospermum_frutescens_AF142679
Myrospermum_sousanum_Choi1906001
Myrocarpus_frondosus_Cardoso2204
Myroxylon_balsamum_Cardoso2207
Myroxylon_peruiferum_JX295911
Amburana_acreana_JX295866
Amburana_cearensis_Nunes19
Cordyla_madagascariensis_KX595202
Cordyla_haraka_KX595219
Cordyla_densiflora_KP177910
Cordyla_africana_KP177913
Mildbraediodendron_excelsum_KP177914	Y
Platyosprion_platycarpum_MW410239
Pickeringia_montana_AY386863
Cladrastis_delavayi_AY386861
Cladrastis_lutea_AF142694
Styphnolobium_affine_Jansen7
Styphnolobium_japonicum_NC047059
Aldina_discolor_KP177936
Aldina_heterophylla_KP177923
Andira_humilis_Cardoso4756
Andira_inermis_Y352
Hymenolobium_alagoanum_JX295906
Hymenolobium_janeirense_Cardoso4791
Lecointea_peruviana_EU361990
Harleyodendron_unifoliolatum_Queiroz15470
Uribea_tamarindoides_AY553719
Lecointea_hatschbachii_JX152594
Exostyles_godoyensis_JX152589
Exostyles_venusta_Cardoso3800
Holocalyx_balansae_MeirelesRB177569
Zollernia_ilicifolia_Falcao93
Zollernia_splendens_NC047395
Amphimas_ferrugineus_KP177922
Amphimas_pterocarpoides_JX295894
Dermatophyllum_arizonicum_AY386864
Dermatophyllum_secundiflorum_Choi1906003
Vataireopsis_araroba_JX152613
Vataireopsis_speciosa_JX152616
Sweetia_fruticosa_Cardoso2222
Luetzelburgia_amazonica_JX152622
Luetzelburgia_bahiensis_Cardoso4787
Vatairea_erythrocarpa_KP177926
Vatairea_guianensis_Cardoso2195
Panurea_longifolia_JX295947
Clathrotropis_nitida_JX295951
Spirotropis_longifolia_JX295948
Ormosia_boluoensis_MN886968
Ormosia_bahiensis_Cardoso4790
Ormosia_semicastrata_NC045106
Haplormosia_monophylla_KX584407	Y
Poecilanthe_effusa_KJ028457
Poecilanthe_parviflora_Lima2816
Amphiodon_effusus_KJ028457
Tabaroa_caatingicola_Cardoso4785
Harpalyce_arborescens_AF142689
Harpalyce_brasiliana_Cardoso4746
Behaimia_cubensis_KX652220
Cyclolobium_brasiliense_GQ246151
Limadendron_amazonicum_KJ028456
Limadendron_hostmannii_KJ028455
Hovea_purpurea_AY386889
Templetonia_retusa_NC047372
Brongniartia_alamosana_AF142688
Brongniartia_inconstans_GQ246146
Ptychosema_anomalum_KX792884
Templetonia_hookeri_GQ246157
Cristonia_biloba_KY427741	Y
Plagiocarpus_axillaris_GQ246160
Lamprolobium_fruticosum_GQ246159
Thinicola_incana_KX584408	Y
Bowdichia_nitida_JX124394
Bowdichia_virgilioides_Silva30
Leptolobium_bijugum_JX124404
Leptolobium_dasycarpum_Cardoso4741
Diplotropis_brasiliensis_AY386939
Diplotropis_ferruginea_Cardoso4739
Guianodendron_praeclarum_JX124402
Staminodianthus_duckei_JX124405
Staminodianthus_rosae_JX124396
Clathrotropis_macrocarpa_JX295930
Camoensia_brevicalyx_JX295946
Camoensia_scandens_Cardoso2356
Orphanodendron_bernalii_KT718816
Orphanodendron_grandiflorum_KT718818
Pericopsis_angolensis_KX584411	Y
Pericopsis_elata_KP230715	Y
Platycelyphium_voense_KX595222	Y
Bolusanthus_speciosus_AF142685
Dicraeopetalum_mahafaliense_KX595203
Dicraeopetalum_stipulare_GQ246142
Vuralia_turcica_KT175216
Baptisia_alba_KX712240
Baptisia_leucophaea_Jansen9
Thermopsis_turkestanica_MW122835
Thermopsis_alpina_NC047399
Anagyris_foetida_KP230736	Y
Piptanthus_concolor_MT627346
Piptanthus_nepalensis_MW327541
Maackia_amurensis_AY386944
Maackia_fauriei_NC034774
Salweenia_bouffordiana_MF449303	Y
Ammopiptanthus_mongolicus_KY034453
Ammopiptanthus_nanus_NC034743
Sophora_tonkinensis_NC042688
Euchresta_japonica_NC047352	Y
Sophora_flavescens_MH748034
Sophora_koreensis_MT571487
Ammodendron_argenteum_AY386957
Ammothamnus_gibbosus_KX595217	Y
Sophora_alopecuroides_NC036102
Sophora_davidii_Y286
Sophora_moorcroftiana_MN508806
Cadia_commersoniana_KX595196
Cadia_ellisiana_KX595197
Cyclopia_genistoides_KY046187	Y
Cyclopia_meyeriana_Y422	Y
Calpurnia_aurea_AY386951
Calpurnia_sericea_JX518205
Virgilia_capensis_KY046197	Y
Virgilia_divaricata_JX517500	Y
Stirtonanthus_chrysanthus_KM896922	Y
Stirtonanthus_insignis_KX595210	Y
Amphithalea_oppositifolia_KY118294	Y
Xiphotheca_phylicoides_KY118223	Y
Xiphotheca_tecta_KX595225	Y
Priestleya_myrtifolia_JX517632
Liparia_hirsuta_JX517359	Y
Liparia_splendens_KY046191	Y
Podalyria_calyptrata_JX518039	Y
Podalyria_sericea_KY046193	Y
Euchlora_hirsuta_JQ041113
Bolusia_amboensis_JQ040984
Crotalaria_pallida_MT920364
Crotalaria_retusa_Y800
Leobordea_eriantha_KP230706	Y
Leobordea_hirsuta_KP230728	Y
Lotononis_eriocarpa_KX595221	Y
Pearsonia_aristata_KP230707	Y
Pearsonia_obovata_KP230708	Y
Calobota_sericea_GQ246144	Y
Rafnia_angulata_JQ412281
Rafnia_diffusa_KP110130
Wiborgia_tetraptera_KP110172	Y
Aspalathus_linearis_JX517437
Aspalathus_pendula_JX518088
Oberholzeria_etendekaensis_KP230732
Melolobium_calycinum_KP230730	Y
Melolobium_exudans_KP230731	Y
Dichilus_lebeckioides_GQ246143
Argyrolobium_tuberosum_KP230727
Polhillia_obsoleta_KP230734	Y
Anarthrophyllum_desideratum_AY386923
Sellocharis_paradoxa_KP230740	Y
Lupinus_albus_NC026681
Lupinus_micranthus_KU726828
Cytisophyllum_sessilifolium_KY046186	Y
Hesperolaburnum_platycarpum_KT824632	Y
Argyrocytisus_battandieri_KT824628	Y
Laburnum_alpinum_KX595207
Laburnum_anagyroides_HE967423
Adenocarpus_artemisiifolius_KT824627	Y
Adenocarpus_complicatus_KY046183	Y
Erinacea_anthyllis_KT824631	Y
Calicotome_villosa_KY046184	Y
Cytisus_hirsutus_HE967392
Chamaecytisus_prolifer_KJ747668
Cytisus_scoparius_AY386902
Genista_monspessulana_AY386862
Genista_tinctoria_NC047375
Retama_monosperma_IPMBP6614	Y
Retama_sphaerocarpa_KT824634	Y
Petteria_ramentacea_KY046192	Y
Spartium_junceum_AY386901
Stauracanthus_genistoides_KY046195	Y
Stauracanthus_spectabilis_KT824635	Y
Ulex_europaeus_JQ669586
Ulex_gallii_JN895798
Psorothamnus_arborescens_AY391814
Psorothamnus_emoryi_AY391815
Dalea_albiflora_EU025885
Dalea_bicolor_AY391786
Marina_calycosa_AY391808
Marina_maritima_AY391809
Apoplanesia_paniculata_AF270860
Amorpha_fruticosa_NC047310
Amorpha_roemeriana_Choi1906004
Parryella_filifolia_AY391812
Errazurizia_benthamii_AY391803
Errazurizia_megacarpa_AY391804
Eysenhardtia_orthocarpa_AY386909
Eysenhardtia_texana_Jansen15
Adesmia_bicolor_JN835375
Adesmia_candida_JN835374
Nissolia_brasiliensis_AF270866
Nissolia_nigricans_AF203585
Nissolia_hirsuta_AF270868
Nissolia_schottii_AF270867
Poiretia_angustifolia_AF270864
Poiretia_bahiana_Cardoso4795
Amicia_andicola_HM027913
Amicia_glandulosa_AF203583
Zornia_diphylla_NC047401
Zornia_myriadena_Smith46
Dalbergia_nigra_MeirelesRB322876
Dalbergia_sissoo_NC049043
Ctenodon_chicocesarianus_KX932467
Ctenodon_brasilianus_KX687568
Ctenodon_histrix_Queiroz4451
Machaerium_brasilensis_AssumpcaoRB476050
Machaerium_aculeatum_KX898258
Steinbachiella_leptoclada_JQ710653
Diphysa_floribunda_AF203575
Diphysa_ormocarpoides_AF203601
Ormocarpopsis_calcicola_AF203568
Ormocarpopsis_itremoensis_AF203567
Ormocarpum_bernierianum_AF203570
Ormocarpum_kirkii_AF203571
Pictetia_aculeata_AF203577
Pictetia_angustifolia_AF203579
Zygocarpum_coeruleum_AF203572
Zygocarpum_yemenense_AF203573
Weberbauerella_brongniartioides_AF272078
Aeschynomene_ciliata_KX687578
Geissaspis_cristata_MF281620	Y
Soemmeringia_semperflorens_MF281614
Cyclocarpa_stellaris_MF281615
Smithia_abyssinica_MF281616
Smithia_erubescens_NC047390
Bryaspis_humularioides_MF281619
Bryaspis_lupulina_MF281618
Kotschya_aeschynomenoides_MN966653
Kotschya_africana_MF281630
Humularia_corbisieri_AF272069
Geissaspis_descampsii_MF281632
Humularia_kapiriensis_MF281633
Discolobium_psoraleifolium_AF270874
Discolobium_pulchellum_AF270873
Riedeliella_graciliflora_Cardoso4775
Riedeliella_magalhaesii_KX595223
Platymiscium_floribundum_KX816388
Platymiscium_pubescens_Silva24
Cascaronia_astragalina_AF272072
Geoffroea_spinosa_Cardoso3830
Fiebrigiella_gracilis_AF203589
Fissicalyx_fendleri_AF272063
Chapmannia_gracilis_AF203592
Chapmannia_sericea_AF203591
Arachis_duranensis_NC047337
Arachis_hypogaea_NC037358
Stylosanthes_scabra_Oliveira18
Stylosanthes_viscosa_NC039161
Acosmium_cardenasii_KY118289
Acosmium_lentiscifolium_Cardoso2216
Grazielodendron_riodocensis_Cardoso2219
Brya_ebenus_AF270876
Cranocarpus_martii_AF270875
Platypodium_elegans_Mattos518
Pterocarpus_violaceus_MN966652
Paramachaerium_ormosioides_KP177927
Paramachaerium_schomburgkii_AF272062
Pterocarpus_indicus_NC049082
Pterocarpus_pedatus_NC049081
Maraniona_lavinii_AY247263
Inocarpus_fagifer_AF270878
Tipuana_tipu_NC047321
Ramorinoa_girolae_AF270881
Centrolobium_microchaete_Cardoso3799
Centrolobium_tomentosum_Silva56
Dalhousiea_africana_KY046200	Y
Airyantha_schweinfurthii_JX295897
Baphia_leptobotrys_EU361865
Baphia_racemosa_NC047397
Baphiopsis_parviflora_JX295895
Leucomphalos_capparideus_KP177934	Y
Bowringia_mildbraedii_JX295865
Baphiastrum_brachycarpum_JX295864
Leucomphalos_libericus_KP177935
Hypocalyptus_coluteoides_AY386886
Hypocalyptus_sp_FC783
Daviesia_latifolia_AY386887
Gompholobium_minus_AY386891
Isotropis_foliosa_AY386890
Goodia_lotifolia_KY046189
Goodia_macrocarpa_NC047331
Aenictophyton_reconditum_KX792910
Muelleranthus_trifoliolatus_KX792895
Bossiaea_cordigera_AY386888
Platylobium_montanum_KX792894
Platylobium_obtusangulum_NC045516
Sphaerolobium_medium_KX792898
Pultenaea_luehmannii_KX792891
Pultenaea_villosa_KX652192
Leptosema_aphyllum_KX792889
Oxylobium_ellipticum_KX792888
Mirbelia_oxylobioides_NC047371
Oxylobium_arborecens_KX652191
Mirbelia_confertiflora_KX792900
Callistachys_lanceolata_KX792902
Gastrolobium_punctatum_AY386885
Chorizema_cordatum_IPMBP7175
Erichsenia_uncinata_KX792892
Podolobium_aestivum_KX792907
Podolobium_ilicifolium_KX792893
Almaleea_cambagei_KX792912
Eutaxia_obovata_KY046188
Dillwynia_glaberrima_KX792904
Dillwynia_phylicoides_KX792899
Otion_microphyllum_KX792903
Latrobea_diosmifolia_KX792885
Jacksonia_condensata_KX792886
Jacksonia_spinosa_KX792909
Aotus_ericoides_AY386884
Aotus_lanigera_NS22618
Urodon_dasyphyllus_KX652193
Phyllota_barbata_KX792911
Euchilopsis_linearis_KX792897
Viminaria_juncea_KX792906
Sesbania_drummondii_Jansen6
Sesbania_cannabina_MT120811
Sesbania_grandiflora_NC047382
Securigera_varia_MW125582
Coronilla_coronata_JQ619970
Coronilla_scorpioides_KM487288
Scorpiurus_muricatus_KM487293
Hippocrepis_glauca_JQ619985
Hippocrepis_unisiliquosa_JQ619986
Tripodion_tetraphyllum_KX713121
Acmispon_americanus_AF142729
Acmispon_grandiflorus_HQ293019
Anthyllis_terniflora_JF501103
Anthyllis_vulneraria_AF543845
Hymenocarpos_circinnatus_KY046190
Ornithopus_compressus_AF142727
Ornithopus_perpusillus_JN894070
Hammatolobium_kremerianum_JQ619984
Tetragonolobus_requienii_KY046196
Dorycnium_pentaphyllum_JQ619968
Lotus_corniculatus_MT528596
Lotus_japonicus_NC002694
Hybosema_ehrenbergii_AF547195
Gliricidia_sepium_FC202
Hybosema_robustum_AF547194
Gliricidia_brenningii_AF547199
Poitea_campanilla_AF547207
Poitea_glyciphylla_AY650278
Hebestigma_cubense_AF543850
Lennea_modesta_AF543851
Robinia_hispida_HM049519
Robinia_pseudoacacia_NC026684
Sphinctospermum_constrictum_AF547191
Poissonia_hypoleuca_AF547193
Poissonia_weberbaueri_AF547188
Olneya_tesota_AF543857
Coursetia_brachyrhachis_KY045854
Coursetia_rostrata_Cardoso4783
Genistidium_dumosum_AF543858
Peteria_scoparia_KX267825
Peteria_thompsoniae_AF547190
Schefflerodendron_usambarense_MK965716
Glycyrrhizopsis_flavescens_MT120795
Glycyrrhiza_echinata_MT120761
Glycyrrhiza_bucharica_MT120801
Glycyrrhiza_triphylla_MT120807
Glycyrrhiza_lepidota_NC034229
Glycyrrhiza_uralensis_MN199032
Sarcodum_scandens_MT120810
Endosamara_racemosa_MK965701
Sigmoidala_kityana_KY241809
Nanhaia_fordii_MK965707
Nanhaia_speciosa_MZ028462
Wisteriopsis_japonica_MK965738
Wisteriopsis_reticulata_MT120816
Whitfordiodendron_erianthum_KP230745
Whitfordiodendron_scandens_MK965719
Callerya_cinerea_KF294876
Callerya_nitida_MT120748
Afgekia_mahidolae_MK965687
Afgekia_sericea_KF294875
Kanburia_chlorantha_MK965704
Kanburia_tenasserimensis_MK965705
Wisteria_sinensis_MT120815
Wisteria_brachybotrys_MT120814
Wisteria_floribunda_NC027677
Austrocallerya_megasperma_MT120747
Austrocallerya_australis_JQ619953
Padbruggea_dasyphylla_MK965709
Padbruggea_filipes_Y521
Adinobotrys_atropurpureus_AF142734
Parochetus_africanus_JQ619993
Parochetus_cummunis_MN966654
Cicer_arietinum_NC011163
Cicer_canariense_AF522079
Galega_officinalis_NC051885
Galega_orientalis_AF522083
Ononis_arvensis_AF522112
Ononis_biflora_AF522113
Medicago_radiata_NC042854
Medicago_truncatula_NC003119
Trigonella_foenum_graecum_NC042857
Trigonella_cretica_AF522146
Melilotus_albus_Jansen22
Melilotus_officinalis_KP126849
Trifolium_alexandrinum_MN857160
Trifolium_repens_NC024036
Lens_culinaris_NC027152
Lens_nigricans_KM487291
Vicia_faba_MT120813
Vicia_sativa_NC027155
Lathyrus_odoratus_NC027150
Lathyrus_sativus_NC014063
Vavilovia_formosa_NC047213
Pisum_abyssinicum_JX677851
Pisum_sativum_NC014057
Erophaca_baetica_JQ619937
Oxytropis_arctobia_MT409175
Oxytropis_splendens_MT409174
Astragalus_migpo_JQ669593
Astragalus_canadensis_brevidens_Wojciechowski302
Astragalus_mongholicus_NC029828
Swainsona_canescens_JQ619973
Swainsona_formosa_JQ669605
Clianthus_puniceus_AY386914
Carmichaelia_australis_NC035957
Carmichaelia_williamsii_AY386873
Phyllolobium_chinense_AY920441
Phyllolobium_donianum_KX762109
Lessertia_frutescens_NC036151
Lessertia_herbacea_AY920453
Podlechiella_vogelii_AY920451
Colutea_abyssinica_JQ669606
Colutea_arborescens_AY386874
Sphaerophysa_kotschyana_LC164602
Sphaerophysa_salsula_MW122834
Smirnowia_turkestana_JQ669579
Eremosparton_flaccidum_JQ619964
Eremosparton_songoricum_KP338521
Halimodendron_halodendron_MW349012
Calophaca_hovenii_JF501108
Calophaca_sinica_MN696543
Caragana_arborescens_MT120749
Caragana_korshinskii_NC035229
Caragana_microphylla_NC032691
Spongiocarpella_nubigena_KX267826
Chesneya_astragalina_JQ619959
Chesneya_rytidosperma_KP230737
Gueldenstaedtia_multiflora_JQ619965
Gueldenstaedtia_taihangensis_KX021480
Tibetia_himalaica_NC053369
Tibetia_liangshanensis_NC036109
Alhagi_graecorum_AB854561
Alhagi_sparsifolia_MT571455
Sulla_aculeolata_AB854607
Sulla_carnosa_KX632085
Ebenus_armitagei_AB854568
Ebenus_barbigera_LC085334
Hedysarum_semenovii_NC047344
Hedysarum_petrovii_MT120797
Sartoria_hedysaroides_KP230739
Taverniera_abyssinica_JQ669600
Taverniera_aegyptiaca_AB854610
Onobrychis_aequidentata_KF015421
Onobrychis_viciifolia_MT528597
Greuteria_argyrea_AB854577
Greuteria_membranacea_AB854576
Eversmannia_subspinosa_AB854573
Corethrodendron_fruticosum_KP338511
Corethrodendron_krassnowii_KP338513
Indigofera_miniata_Lee0142
Indigofera_tinctoria_NC026680
Phylloxylon_spinosa_AY650280
Cyamopsis_senegalensis_AF142698
Indigastrum_costatum_KX652153
Microcharis_karinensis_AY650279
Craibia_brevicaudata_JX517315
Craibia_simplex_KY046199
Dewevrea_bilabiata_KX713090
Ostryocarpus_riparius_JX506599
Xeroderris_stuhlmannii_MN966650
Aganope_dinghuensis_MW133234
Aganope_heptaphylla_JX506600
Dalbergiella_nyasae_AF142706
Clitoria_ternatea_NC047365
Clitoria_mariana_Jansen27
Clitoriopsis_mollis_KX713086
Centrosema_coriaceum_Cardoso4793
Centrosema_pubescens_MN936099
Periandra_gracilis_KX652131
Periandra_mediterranea_Cardoso4738
Austrosteenisia_blackii_MN936097
Austrosteenisia_blackii_MN936097
Disynstemon_paullinioides_GU951670
Abrus_precatorius_NC047402
Abrus_pulchellus_cantoniensis_MT328396
Canavalia_cathartica_NC047311
Canavalia_rosea_LC554221
Macropsychanthus_purpureus_KX652152
Macropsychanthus_lauterbachii_KP658375
Macropsychanthus_marginatus_Queiroz15225
Dioclea_burkartii_KC779570
Dioclea_virgata_KC779593
Cymbosema_roseum_KC779569
Cleobulia_crassistyla_MT565534
Cleobulia_coccinea_Cardoso4796
Neorudolphia_volubilis_KP230738
Rhodopis_planisiliqua_KC779627
Mantiqueira_bella_KC779551
Bionia_canescens_KC779552
Bionia_coriacea_KC779553
Cratylia_argentea_KC779567
Cratylia_mollis_Smith46
Lackeya_multiflora_KC779626
Nanogalactia_marginalis_KC779608
Camptosema_rubicundum_KC779557
Nanogalactia_pretiosa_KC779616
Galactia_jussiaeana_Queiroz12313
Galactia_longiflora_KC779607
Cerradicola_boavista_KC779596
Cerradicola_decumbens_KC779597
Betencourtia_gracillima_KC779602
Betencourtia_martii_KC779609
Collaea_speciosa_Saavedra693
Collaea_stenophylla_KC779565
Platysepalum_chevalieri_KY118195
Platysepalum_violaceum_KX713115
Deguelia_amazonica_JX506608
Leptoderris_brachyptera_JX506611
Leptoderris_fasciculata_JX506609
Philenoptera_eriocalyx_AF142720
Philenoptera_violacea_MN936100
Cruddasia_insignis_KX713088
Ophrestia_pinnata_MN966640
Ophrestia_radicosa_EU717430
Pseudoeriosema_borianii_KX713117
Antheroporum_pierrei_LC080895
Hesperothamnus_ehrenbergii_KX713100
Hesperothamnus_pentaphyllus_KX652168
Piscidia_piscipula_AF142710
Apurimacia_boliviana_KX652154
Apurimacia_michelii_KY045874
Paratephrosia_lanata_KX713113
Tephrosia_onobrychoides_Jansen23
Tephrosia_pondoensis_MN966647
Ptycholobium_biflorum_KY046201
Chadsia_salicina_KY111255
Chadsia_scheina_KY046198
Mundulea_sericea_AF142713
Requienia_obcordata_KX713119
Millettia_dura_MN966639
Pongamiopsis_amygdalina_AF142711
Lonchocarpus_atropurpureus_KY045859
Lonchocarpus_domingensis_MN966636
Dahlstedtia_araripensis_KY045917
Dahlstedtia_pinnata_Mattos622
Muellera_campestris_KP177929
Muellera_filipes_KX816372
Derris_alborubra_JX506638
Derris_harrowiana_MN966625
Deguelia_utilis_Lima9026
Solori_cumingii_JX506618
Solori_eriocarpa_JX506625
Millettia_pinnata_JN673818
Ibatiria_furfuracea_MN076274
Fordia_cauliflora_HM049511
Fordia_splendidissima_AF142718
Platycyamus_regnellii_Silva87
Platycyamus_ulei_KX652184
Kunstleria_ridleyi_JX506598
Kunstleria_sarawakensis_KX988012
Apios_americana_NC025909
Apios_carnea_KF272945
Shuteria_involucrata_LC228058
Shuteria_vestita_MN966644
Craspedolobium_unijugum_KY241793
Haymondia_wallichii_KX213226
Mucuna_gigantea_Wiriyakarun_AB627860
Mucuna_macrocarpa_NC044116
Campylotropis_macrocarpa_NC044100
Kummerowia_stipulacea_EU717417
Kummerowia_striata_NC044114
Lespedeza_maritima_NC044115
Lespedeza_virginica_Jansen11
Tadehagi_triquetrum_KF621106
Dendrolobium_lanceolatum_MN966624
Dendrolobium_triangulare_KX713089
Phyllodium_elegans_KP093580
Phyllodium_pulchellum_NC047237
Aphyllodium_parvifolium_KX713081
Akschindlium_godefreyanum_KX713079
Droogmansia_scaettaiana_KX713092
Tadehagi_pseudotriquetrum_HM049513
Hanslia_ormocarpoides_MN966631
Ohwia_caudata_NC044105
Arthroclianthus_sp_KY046182
Aphyllodium_biarticulatum_Blake16644
Arthroclianthus_deplanchei_KX213147
Monarthrocarpus_securiformis_KX713104
Nephrodesmus_holosericea_KX713105
Nephrodesmus_sericeus_KX713106
Hylodesmum_laxum_KF621102
Hylodesmum_podocarpum_MG867568
Pseudarthria_panii_MG674205
Pseudarthria_hookeri_KX713116
Alysicarpus_vaginalis_MN734440
Hanslia_adhaerens_KX713098
Melliniella_micrantha_KX713103
Desmodium_angustifolium_JQ669630
Desmodium_uncinatum_MT528595
Trifidacanthus_unifoliatus_KX713120
Urariopsis_brevissima_MT197596
Huangtcia_renifolia_NC047370
Mecopus_nidulans_Sugong_KX713102
Hegnera_obcordata_KX713099
Sohmaea_laxiflorum_KP094091
Christia_vespertilionis_MT197595
Uraria_lagopodoides_MT040621
Carrissoa_angolensis_KX713084
Uraria_picta_MN966649
Codoriocalyx_motorius_KF621099
Eleiotis_monophylla_KX713096
Pycnospora_lutescens_KX713118
Grona_heterocarpos_MG867567
Grona_styracifolia_NC046791
Hardenbergia_violacea_MN966632
Vandasina_retusa_KX213243
Kennedia_nigricans_EU717424
Kennedia_prostrata_MN966633
Diphyllarium_mekongense_KX713091
Mastersia_bakeri_KX713101
Spatholobus_pulcher_NC049094
Spatholobus_suberectus_NC048966
Butea_monosperma_NC047384
Butea_superba_EU106111
Flemingia_macrophylla_KF621101
Flemingia_prostrata_KP094092
Cajanus_cajan_NC031429
Cajanus_crassus_MN936098
Dunbaria_longiracemosa_AB925145
Dunbaria_nivea_MN966627
Bolusafra_bituminosa_MN966630
Eriosema_crinitum_MN966628
Eriosema_floribundum_Cardoso4751
Adenodolichos_bussei_KX213142
Rhynchosia_himalensis_KF621104
Dolichos_falciformis_MN966626
Paracalyx_scariosus_KX713112
Rhynchosia_edulis_JQ587827
Dysolobium_grande_KX713094
Dysolobium_pilosum_KX713095
Erythrina_crista_galli_MN966629
Erythrina_herbacea_Choi1906006
Psophocarpus_lancifolius_JN008177
Psophocarpus_tetragonolobus_MN966643
Strongylodon_macrobotrys_Cardoso4656
Wajira_grahamiana_AY583003
Wajira_praecox_AY583001
Sphenostylis_angustifolia_AY582978
Sphenostylis_erecta_MN966645
Decorsea_schlechteri_AY582975
Macrotyloma_axillare_MN966637
Macrotyloma_uniflorum_MN966638
Alistilus_jumellei_JN008192
Dolichos_kilimandscharicus_JN008184
Austrodolichos_errabundus_KX713082
Nesphostylis_holosericea_AY582979
Dipogon_lignosus_AY582988
Lablab_purpureus_MN966634
Spathionema_kilimandscharicum_AY582990
Vatovaea_pseudolablab_JN008194
Physostigma_venenosum_AY582998
Vigna_mungo_NC050260
Vigna_unguiculata_NC018051
Oxyrhynchus_volubilis_AY509935
Ramirezella_nitida_JN008263
Ramirezella_strobilophora_AY509936
Phaseolus_acutifolius_PHASTX10
Phaseolus_vulgaris_NC009259
Oryxis_monticola_Cardoso4761
Sigmoidotropis_antillana_JN008242
Sigmoidotropis_ekmaniana_AY582986
Cochliasanthus_caracalla_JN008274
Ancistrotropis_firmula_JN008259
Ancistrotropis_peduncularis_JN008272
Condylostylis_candida_JN008260
Condylostylis_latidenticulata_AY582985
Helicotropis_linearis_JN008258
Helicotropis_spectabilis_AY582981
Leptospron_adenanthum_AY582983
Leptospron_gentryi_AY582982
Mysanthus_uleanus_AY509941
Macroptilium_atropurpureum_EU717409
Macroptilium_erythroloma_Cardoso4743
Dolichopsis_ligulata_AY509951
Dolichopsis_paraguariensis_AY509942
Strophostyles_helvola_AY509948
Strophostyles_leiosperma_AY509947
Cologania_angustifolia_GQ246140
Cologania_hintoniorum_AY583014
Harashuteria_hirsuta_LC197941
Toxicopueraria_peduncularis_KX213201
Toxicopueraria_yunnanensis_KX213229
Dumasia_truncata_LC197940
Dumasia_villosa_EU717406
Sinodolichos_lagopus_KX213233
Calopogonium_sp_JQ669608
Pseudeminia_comosa_KX213182
Pseudovigna_argentea_EU717403
Neorautanenia_mitis_JN008178
Pachyrhizus_erosus_NC026682
Neonotonia_wightii_EU717402
Teyleria_koordersii_MN966648
Teyleria_stricta_KX213221
Nogra_grahamii_KX713107
Pueraria_montana_lobata_MT818508
Pueraria_montana_thomsonii_MN515038
Glycine_max_NC007942
Glycine_tomentella_NC021636
Phylacium_bracteosum_MN966641
Teramnus_labialis_LC315201
Teramnus_uncinatus_EU717400
Amphicarpaea_bracteata_AY582971
Amphicarpaea_edgeworthii_MW421594
Orbexilum_lupinellum_EF549952
Orbexilum_melanocarpum_EF549948
Pediomelum_argophyllum_MN115426
Pediomelum_tenuiflorum_MN115425
Ladeania_juncea_EF549986
Ladeania_lanceolata_MN115429
Rupertia_hallii_EF549953
Rupertia_physodes_AY386868
Cullen_australasicum_EF550002
Cullen_corylifolium_NC042700
Hoita_macrostachya_EF549954
Hoita_orbicularis_EF549962
Bituminaria_bituminosa_JF501107								772
Otholobium_bolusii_JN008180
Otholobium_bracteolatum_EF550005
Psoralea_affinis_KM896929
Psoralea_pinnata_JN008182
*Cardoso, D., Pennington, R. T., Queiroz, L. P., Boatwright, J. S., Van Wyk, B.-E., Wojciechowski, M. F., et al. (2013a). Reconstructing the deep-branching relationships of the papilionoid legumes. S. Afr. J. Bot. 89, 58–75. doi: 10.1016/j.sajb.2013.05.001.

## Sheet: Table S6
Table S6. Unsampled early-branching papilionoid genera in this study.
Genus name	Distribution1	Note
Echinospartum (Spach) Fourr.	SW. Europe
Ezoloba B.-E.van Wyk & Boatwr.	Cape Provinces, Africa
Gonocytisus Spach	E. Mediterranean
Lebeckia Thunb.	S. Africa
Lembotropis Griseb.	C. & SE. Europe northeast to C Russia2	a synonym of Cytisus Desf.1
Listia E.Mey.	Tropical & S. Africa
Neoharmsia R.Vig.	Madagascar
Podocytisus Boiss. & Heldr.	SE. Europe to Turkey
Robynsiophyton R.Wilczek	Congo to S. Tropical Africa.
Rothia Pers.	Tropical & S. Africa, Madagascar, Indian Subcontinent to SE. China and Peninsula Malaysia, Australia
Sakoanala R.Vig.	Madagascar
Uleanthus Harms	N. Brazil
Wiborgiella Boatwr. & B.-E.van Wyk	S. Africa
1Plants of the World Online (https://powo.science.kew.org/)
2Lewis, G. P., Schrire, B., Mackinder, B., and Lock, M. (2005). Legumes of the World. Richmond, UK: Royal Botanic Gardens, Kew.
